# Supplementary material for: Phylogeography of higher Diptera in glacial and postglacial grasslands in western North America
Source: BMC Ecol. 2019 Dec 20;19:53. doi: 10.1186/s12898-019-0266-4 (PMC6923875; doi:10.1186/s12898-019-0266-4)
Supplement: Supplementary file 2 — Additional file 2. Coordinates for distribution maps of all 3 species. Each excel sheet contains the coordinates used to create the distribution map of one of the species along with the locality information and source. [file 12898_2019_266_MOESM2_ESM.xlsx]

## Sheet: Incertella incerta
Coordinates for confirmed records of Incertella incerta
Latitude	Longitude	Locality	Province or Territory/State	Source
59.56	-112.26	Forest, elevation: 219m	Alberta	[1]
49.15	-107.51	Grassland, elevation: 773m	Saskatchwan	[1]
49.08	-113.88	Grassland, elevation: 1328m	Alberta	[1]
53.73	-106.72	Forest, elevation: 518 m	Saskatchewan	[1]
50.88	-100.05	Riding Mountain National Park, Moon Lake, Moon Lake Hiking Trail	Manitoba	[1]
49.18	-107.68	Grassland, elevation: 790m	Saskatchewan	[1]
49.07	-106.53	Riparian zone, elevation: 848m	Saskatchewan	[1]
53.12	-117.77	Riparian zone, elevation: 1439m	Alberta	[1]
61.815	-136.058	South of Carmacks, Klondike Highway, Montague Road House	Yukon	[1]
61.967	-136.2	15 km south Carmacks, Klondike Highway, Nordenskiold River	Yukon	[1]
46.748	-70.995	St-Charles Bog	Quebec	[1]
61.633	-135.883	Klondike Highway, 8.8 km south Twin Lakes, Conglommerate Mountain	Yukon	[1]
60.567	-134.667	Alaska Highway at Yukon River crossing	Yukon	[1]
47.966	-69.43	Bois-des-Bel Bog	Quebec	[1]
60.817	-135.967	Alaska Highway, 13.1 km west Takhini road	Yukon	[1]
47.761	-69.529	Chemin-du-Lac Bog	Quebec	[1]
49.708	-99.602	Aweme, Criddle Farm	Manitoba	[1]
61.883	-136.117	Klondike Highway, 26.3 km south Carmacks	Yukon	[1]
45.43	-73.94	Ste-Anne-de-Bellevue, Stoneycroft pond	Quebec	[1]
60.167	-134.633	4 km east Carcross, Nares Mountain, Nares Lake	Yukon	[1]
49.683	-97.25	Near LaSalle, La Barriere Park	Manitoba	[1]
61.633	-135.883	Klondike Highway, 8.8 km south Twin Lakes, Conglomerate Mountain	Yukon	[1]
60.702	-135.045	Whitehorse, Bert Law Park at Yukon River	Yukon	[1]
49.885	-96.367	Brokenhead River, 20 km east Anola	Manitoba	[1]
62.6	-136.867	Klondike Highway, Minto Landing	Yukon	[1]
61.133	-138.533	Kluane Lake, Congdon Creek Government Campground	Yukon	[1]
50.842	-111.608	Red Deer River, northwest Dinosaur Provincial Park	Alberta	[1]
48.852	-123.352	Galiano Island, Roadside ditch near mount Galiano	British Columbia	[1]
60.3	-133.967	5 km Jakes Corner, Mount White, Mount White above Little Atlin Lake, on southwest facing grass slope		[1]
60.187	-134.705	1 km north Carcross, Carcross dunes, in pine forest	Yukon	[1]
60.175	-135.702	Carcross, Lake Bennett, vegetation in dunes behind beach	Yukon	[1]
53.73	-106.722	Prince Albert National Park	Saskatchwan	[2]
50.881	-100.056	Riding Mountain National Park	Manitoba	[2]
49.182	-107.687	Grassland National Park	Saskatchewan	[2]
59.561	-112.261	Wood Buffalo National Park	Alberta	[2,3]
53.124	-117.775	Jasper National Park	Alberta	[2]
49.0813	-113.879	Waterton Lakes National Park	Alberta	[2]
37.73	-107.69	Molas Pass	Colorado	[3]
50.9	-114.9	Kananaskis	Alberta	[3]
41.1425	-81.3219	Hodgeman Lane, Northeastern Ohio	Ohio	[4]
41.15	-81.36	Horning Road Marsh, Northeastern Ohio	Ohio	[5]
60.296	-133.983	Little Atlin	Yukon	[6]
58.77	-94.17	Churchill,	Manitoba	[2]
55.209	-119.429	Beaverlodge	Alberta	[7]
46.89	-117.52	Whitman County	Washington	[8]
55.9254	-118.599	Dunvegan	Alberta	this study
56.2325	-117.277	Peace River	Alberta	this study
49.1567	-110.263	Onefour	Alberta	this study
49.6718	-109.462	Cypress H SK	Saskatchewan	this study
49.4909	-110.255	Cypress H AB	Alberta	this study
60.4484	-134.85	Robinson Road House	Yukon	this study
49.2444	-110.252	Cressday	Alberta	LEMQ specimens- not yet databased on Canadensys
49.0738	-96.7663	Tolstoi	Manitoba	LEMQ specimens- not yet databased on Canadensys
50.9132	-111.891	Emerson	Alberta	LEMQ specimens- not yet databased on Canadensys
51.4694	-112.771	Dinosaur Park	Alberta	LEMQ specimens- not yet databased on Canadensys
62.4422	-114.397	Yellowknife	Northwest Territories	LEMQ specimens- not yet databased on Canadensys
51.2722	-80.6431	Moosonee	Ontario	LEMQ specimens- not yet databased on Canadensys
65.2811	-126.831	Norman Wells	Northwest Territories	LEMQ specimens- not yet databased on Canadensys
49.6361	-99.6094	Treesbank	Manitoba	USNM
45.7589	-105.115	Powderville	Montana	USNM
42.6856	-96.6817	Elk Point	South Dakota	USNM
46.8272	-117.999	Union Flat	Washington	USNM
46.73	-117	Moscow	Idaho	USNM
42.9612	-85.6557	Grand Rapids	Michigan	USNM
38.8697	-106.988	Crested Butte	Colorado	USNM
45.4647	-98.4864	Aberdeen	South Dakota	USNM
42.4981	-96.3956	Sioux City	Iowa	USNM
46.8625	-114.012	Missoula	Montana	USNM
44.5042	-114.228	Challis, Custer county	Idaho	USNM
48.2331	-101.292	Minot	North Dakota	USNM
42.3906	-84.2506	Munith	Michigan	USNM
39.1917	-96.5917	Manhattan	Kansas	USNM
42.7348	-84.4808	East Lansing	Michigan	USNM
45.5667	-83.7	Douglas Lake	Michigan	USNM
47.4688	-87.8884	Copper Harbor	Michigan	USNM
46.445	-86.3588	Cusino	Michigan	USNM
45.01	-85.18	Antrim county	Michigan	USNM
38.0233	-107.672	Ouray	Colorado	USNM
41.7861	-85.0058	Kinderhook, Branch county	Michigan	USNM
52.1333	-106.683	Saskatoon	Saskatchewan	USNM
47.2063	-117.64	Rock Lake	Washington	USNM
46.7386	-116.771	Troy	Idaho	USNM
46.7333	-117.167	Pullman	Washington	USNM
43.2021	-112.376	Collins	Idaho	USNM
41.5267	-70.6631	Woods Hole	Massachussets	USNM
46.8592	-116.394	Bovill	Idaho	USNM
44.3125	-94.4606	New Ulm	Minnesota	USNM
48.8333	-100.45	Bottineau	North Dakota	USNM
45.2947	-96.4628	Big Stone City	South Dakota	USNM
44.4869	-97.4425	Erwin	South Dakota	USNM
48.9419	-100.067	Turtle Mountains, near Bottineau	North Dakota	USNM
46.8133	-100.779	Bismarck	North Dakota	USNM
46.8772	-96.7894	Fargo	North Dakota	USNM
44.3064	-96.7881	Brookings	South Dakota	USNM
48.2667	-116.567	Sandpoint	Idaho	USNM
63.3408	-90.7061	Chesterfield	Nunavut	USNM
50.1119	-120.787	8 miles South East Merritt (Merritt coordinates)	British Columbia	USNM
48.0653	-114.082	6 miles west Bigfork (Bigfork coordinates)	Montana	USNM
58.2	-62.6261	Hebron	Labrador	USNM
40.5067	-111.412	Heber	Utah	USNM
59.5	-67.25	Ungava Bay	Quebec	USNM
36.4244	-89.0508	Union City	Tennessee	USNM
48.345	-103.166	Ray, Williams county	North Dakota	USNM
42.8186	-84.4486	Bath	Michigan	USNM
53.9169	-122.749	Prince George	British Columbia	USNM
45.8	-78.7	Algonquin Park	Ontario	USNM
51.1781	-115.572	Banff	Alberta	USNM
67.8344	-144.076	Circle	Alaska	USNM
44.6222	-65.7606	Digby	Nova Scotia	USNM
49.6942	-112.833	Lethbridge	Alberta	USNM
43.31	-85.15	Montcalm county	Michigan	USNM
44.33	-84.61	Roscommon county	Michigan	USNM
46.2167	-64.5333	Shediac	New Brunswick	USNM
41.7809	-111.643	Logan Canyon, Cache county	Utah	USNM
44.6	-110.5	Yellowstone National Park	Wyoming	USNM
Abbreviations
LEMQ- Lyman Entomological Museum, McGill University, Ste-Anne-de-Bellevue
USNM- United States National Museum Entomology Collection, Smithsonian Institution, National Museum of Natural History, Washington, DC
References
1	Canadensys. www.canadensys.net. Accessed 1 October 2014.
2	BOLD. www.boldsystems.org, Accessed 1 October 2014 (Citation: Ratnasingham S, Hebert PDN. BOLD: The Barcode of Life Data System (www.barcodinglife.org). Mol Ecol Notes. 2007;7:355-364.)
3	MacLeod A. Patterns of diversity in high elevation grassland Diptera. M.Sc. Thesis, McGill University, Montreal. 2013.
4	Foote BA. Higher Diptera associated with the marsh spike-rush, Eleocharis palustris (Cyperaceae), in Northeastern Ohio. P Entomol Soc Wash. 2007;109:9-16.
5	Foote BA. Acalyptrate Diptera associated with stands of Carex lacustris and C. stricta (Cyperaceae) in Northeastern Ohio. P Entomol Soc Wash. 2004;106:166-175.
6	Boucher S. Diversity and zoogeography of Brachycera (Diptera) in disjunct grasslands of the southern Yukon. M.Sc. Thesis, McGill University, Montreal. 1998.
7	Teskey SJ. Hylemya extremitata (Diptera: Anthomyiidae) and species of Chloropidae associated with injury to bromegrass, with descriptions of larvae. Can Entomol. 1976;108:185-192.
8	Coffee MD. Studies on the association of flies (Diptera) with dung in southeastern Washington. Ann Entomol Soc Am. 1966;59:207-218.

## Sheet: Meromyza columbi
Coordinates for confirmed records of Meromyza columbi
Latitude	Longitude	Locality	Province or Territory/State	Source
65.8344	-144.076	Circle	Alaska	[1]
44.4022	-111.894	Kilgore	Idaho	[1]
44.3672	-112.192	Spencer	Idaho	[1]
44.28	-112.38	Camas Meadows, Valley (Clark county coordinates)	Idaho	[1]
38.1669	-109.759	Allen Canyon (Canyonlands National Park coordinates)	Utah	[1]
49.6718	-109.462	Cypress Hills SK	Saskatchewan	This study
49.6291	-110.255	Cypress Hills A	Alberta	This study
49.1567	-110.263	Onefour	Alberta	This study
49.2444	-110.252	Cressday	Alberta	This study
51.4694	-112.771	Dino Park	Alberta	This study
55.9254	-118.599	Dunvegan	Alberta	This study
56.2325	-117.277	Peace River	Alberta	This study
60.8141	-135.971	Takhini	Yukon	This study
61.8767	-134.115	Carmacks	Yukon	This study
60.2966	-133.983	Atlin	Yukon	This study
61.6273	-135.88	Conglomerate	Yukon	This study
61.97	-136.203	Bushy mountain	Yukon	This study
50.9132	-111.891	Emerson	Alberta	LEMQ specimens- not yet databased on Canadensys
49.903	-97.338	Winnipeg, St. Charles Rifle Range, tallgrass prairie	Manitoba	[2]
61.883	-136.117	26.3 km south Carmacks	Yukon	[2]
61.133	-138.533	Kluane Lake	Yukon	[2]
61.815	-136.058	South of Carmacks	Yukon	[2]
60.183	-134.567	Tagish	Yukon	[2]
61.967	-136.2	15 km South of Carcmacks	Yukon	[2]
60.567	-134.667	Alaska Highway at Yukon River crossing	Yukon	[2]
Abbreviation
LEMQ- Lyman Entomological Museum, McGill University, Ste-Anne-de-Bellevue
References
1	Fedoseeva LI. A revision of the Nearctic species of grass flies of the genus Meromyza Mg. (Diptera, Chloropidae). Entomol Rev. 1971;50:520-529.
2	Canadensys. www.canadensys.net. Accessed 1 October 2014.

## Sheet: Trixoscelis fumipennis
Coordinates for confirmed records of Trixoscelis fumipennis
Latitude	Longitude	Locality	Province or Territory/State	Source
56.2324	-117.277	Peace River	Alberta	This study
55.9254	-118.599	Dunvegan	Alberta	This study
60.4484	-134.85	Robinson Road house	Yukon	This study
49.1567	-110.263	Onefour	Alberta	This study
49.2444	-110.252	Cressday	Alberta	This study
49.7085	-99.6028	Aweme	Manitoba	This study
49.6291	-110.262	Cypress Hills AB	Alberta	This study
49.646	-109.515	Cypress Hills SK	Saskatchewan	This study
49.012	-110.443	South of Onefour	Alberta	[1]
49.315	-106.378	Wood Mountain Regional Park	Saskatchewan	[1]
60.175	-135.702	Carcross, Lake Bennett, vegetation in dunes behind beach	Yukon	[1]
50.9	-114.9	Kananaskis	Alberta	[1]
60.817	-135.967	Takhini	Yukon	[1]
61.967	-136.2	15 km South of Carmacks	Yukon	[1]
61.883	-136.117	26.3 km south Carmacks	Yukon	[1]
60.167	-134.633	4 km east Carcross, Nares Mountain	Yukon	[1]
61.633	-135.883	8.8 km south Twin Lakes, Conglomerate Mountain	Yukon	[1]
60.183	-134.567	Tagish	Yukon	[1]
49.845	-109.483	5 km south Maple Creek	Saskatchewan	[1]
60.187	-134.705	1 km north Carcross, Carcross dunes	Yukon	[1]
60.3	-133.967	5 km Jakes Corner, Mount White	Yukon	[1]
52.1983	-113.235	Delburne	Alberta	[2]
51.366	-112.533	Drumheller 25km SE, AB	Alberta	[2]
49.66	-110.282	Elkwater Park	Alberta	[2]
50.955	-110.005	Empress	Alberta	[2]
49.6016	-114.408	Frank	Alberta	[2]
49.8266	-111.7	Grassy Lake	Alberta	[2]
49.693	-112.842	Lethbridge	Alberta	[2]
49.4	-110.695	Manyberries	Alberta	[2]
50.04	-110.676	Medicine Hat	Alberta	[2]
49.12	-110.47	Onefour	Alberta	[2]
50.8383	-111.6	Steveville	Alberta	[2]
49.0833	-111.633	Milk River Valley	Alberta	[2]
49.066	-118.2	Fife	British Columbia	[2]
50.5166	-121.717	Lytton	British Columbia	[2]
49.033	-119.45	Okanagan Valley nr Osoyoos	British Columbia	[2]
50.033	-118.55	Oliver McIntyre Creek	British Columbia	[2]
49.333	-117.683	Robson	British Columbia	[2]
49.6816	-99.305	Glenboro	Manitoba	[2]
49.5917	-99.4533	Stockton	Manitoba	[2]
49.665	-99.6016	Treesbank	Manitoba	[2]
49.8	-99.6433	Shilo	Manitoba	[2]
45.076	-64.4966	Camp Aldershoot	Nova Scotia	[2]
43.2183	-81.87	Acorn Lodge	Ontario	[2]
45.8366	-78.43	Algonquin Park	Ontario	[2]
46.933	-84.55	Batchawana Bay Provincial Park	Ontario	[2]
44.633	-75.733	Brockville	Ontario	[2]
43.45	-80.3166	Cambridge	Ontario	[2]
47.816	-83.4	Chapleau, Brownlee Cemetary	Ontario	[2]
45.26	-76.1	Corkery Cemetary	Ontario	[2]
46.45	-83.6	Dunn's Valley, Shaw Rd, D.V. Cemetary	Ontario	[2]
44.683	-77.2	Flinton	Ontario	[2]
46.53	-84.2	Garden River Indian Reservation	Ontario	[2]
46.683	-84.4166	Goulais River	Ontario	[2]
43.3033	-81.756	Grand Bend, Pinery Provincial Park	Ontario	[2]
43.536	-80.2283	Guelph	Ontario	[2]
43.266	-79.766	Hamilton	Ontario	[2]
48.0833	-84.55	Hawk Junction	Ontario	[2]
45.35	-79.1	Huntsville	Ontario	[2]
45.1	-79.7833	Hwy 69, 4km WSW Foot's Bay	Ontario	[2]
46.25	-83.1833	Iron Bridge	Ontario	[2]
45.6	-82.1	Manitoulin Island, Michaels Bay Park	Ontario	[2]
45.666	-82.266	Manitoulin Island, Providence Bay	Ontario	[2]
45.966	-81.933	Manitoulin Island, Little Current	Ontario	[2]
45.766	-82.533	Manitoulin Island, Burpee Mills Cemetary	Ontario	[2]
46.2	-82.066	Massey	Ontario	[2]
44.7166	-75.566	Maynard	Ontario	[2]
45.235	-75.4716	Metcalfe	Ontario	[2]
44.683	-79.916	Midland	Ontario	[2]
48.77	-86.616	Neys Provincial Pk	Ontario	[2]
45.4	-75.5	Ottawa, Mer Bleu Bog	Ontario	[2]
45.33	-75.5833	Ottawa	Ontario	[2]
46.933	-84.66	Pancake Bay Provincial Park	Ontario	[2]
42.866	-79.266	Port Colburne	Ontario	[2]
44.7166	-75.533	Prescott	Ontario	[2]
46.266	-79	Rutherglen	Ontario	[2]
46.3833	-83.7166	Rydal Bank	Ontario	[2]
46.5833	-84.266	Sault Ste-Marie, Pine Grove Cemetary	Ontario	[2]
46.466	-84.5166	Sault Ste-Marie- 12km W Pointe des Chenes park	Ontario	[2]
46.4833	-84.4833	Sault Ste-Marie-10 km W airport Rd	Ontario	[2]
46.1166	-83.8833	St. Joseph Island	Ontario	[2]
46.25	-83.55	Thessalon, Peace Park	Ontario	[2]
46.25	-83.566	Thessalon, Lakeside Park	Ontario	[2]
46.2	-82.233	Walford	Ontario	[2]
48.766	-86.6166	Wawa	Ontario	[2]
46.25	-81.9	Webbwood	Ontario	[2]
48.6	-85.25	White River	Ontario	[2]
45.933	-75.8783	Ste. Marie-Low	Quebec	[2]
49.633	-105.983	Assiniboia	Saskatchewan	[2]
52.833	-108.862	Cut Knife	Saskatchewan	[2]
51.1166	-106.583	Elbow	Saskatchewan	[2]
49.1166	-107.43	Grassland National Park	Saskatchewan	[2]
49.233	-107.733	Val Marie, Grassland National Park	Saskatchewan	[2]
50.65	-104.866	Lumsden	Saskatchewan	[2]
52.13	-106.67	Saskatoon	Saskatchewan	[2]
51.9	-106.817	Pike Lake	Saskatchewan	[2]
52.166	-106.717	South Saskatoon River Valley	Saskatchewan	[2]
51.966	-106.716	Saskatoon, 13km S, Beaver Creek Conservation Area	Saskatchewan	[2]
60.733	-135.05	Klondike Loop	Yukon	[2]
35.3683	-111.555	Bonito Park	Arizona	[2]
38.833	-104.822	Colorado Spring	Colorado	[2]
39.695	-105.21	Golden Mt Vernon Canyon	Colorado	[2]
40.393	-105.493	Estes Park	Colorado	[2]
46.43	-86.8366	Au Train	Michigan	[2]
45.633	-84.216	Huron Beach	Michigan	[2]
46.45	-84.583	Riverview RV Campground	Michigan	[2]
44.65	-84.715	Grayling	Michigan	[2]
44.2533	-83.4466	Tawas Point State Park	Michigan	[2]
42.6	-83.9166	E.S. George Reserve Field	Michigan	[2]
43.65	-82.6	Forestville	Michigan	[2]
43.123	-82.495	Lakeport State Park	Michigan	[2]
43.55	-109.678	Havre	Montana	[2]
45.966	-114.137	Hannon Memorial Fishing Access	Montana	[2]
48.5016	-104.502	Medicine Lake	Montana	[2]
42.866	-100.55	Valentine	Nebraska	[2]
41.3366	-101.955	Lisco	Nebraska	[2]
41.903	-100.268	Halsey	Nebraska	[2]
33.8566	-107.416	Water Canyon	New Mexico	[2]
44.783	-75.483	Ogdensburg	New York	[2]
47.925	-97.0616	University Park	North Dakota	[2]
48.3916	-102.463	White Lake	North Dakota	[2]
45.355	-117.23	Joseph	Oregon	[2]
39.885	-110.776	Helper	Utah	[2]
47.785	-117.416	Dartford	Washington	[2]
47.6483	-117.092	Liberty Lake	Washington	[2]
46.7316	-117.18	Pullman	Washington	[2]
References
1	Canadensys. www.canadensys.net. Accessed 1 October 2014.
2	Foster GA, Mathis WN. A revision of the Nearctic species of the genus Trixoscelis Rondani (Diptera: Heleomyzidae: Trixoscelidinae). Smithson Contrib Zool. 2011;637:1-128.
